# Supplementary material for: Biochemical and Metabolomic Changes after Electromagnetic Hyperthermia Exposure to Treat Colorectal Cancer Liver Implants in Rats
Source: Nanomaterials (Basel). 2021 May 17;11(5):1318. doi: 10.3390/nano11051318 (PMC8156717; doi:10.3390/nano11051318)
Supplement: Supplementary file 1 [file nanomaterials-11-01318-s001.zip]

Archive with 1 entries (1 files):
- nanomaterials-1203592-supplementary.pdf
